# Supplementary material for: Ecometrics demonstrates that the functional dental traits of carnivoran communities are filtered by climate
Source: Ecol Evol. 2024 Oct 13;14(10):e70214. doi: 10.1002/ece3.70214 (PMC11471392; doi:10.1002/ece3.70214)
Supplement: Supplementary file 1 — Appendix S1. [file ECE3-14-e70214-s002.xls]

## Sheet: Appendix_S1
TaxonName	RBL	Citation	N	Notes
Conepatus_humboldtii	0.408712	Myers, P. (2009). Conepatus humboldtii. Lateral view of lower jaw, University of Michigan Museum of Zoology (UMMZ) 157158. Animaldiversity.org	1	Measured from image on Animal Diversity Web (animaldiversity.org)
Hemigalus_derbyanus	0.419	Friscia, A.R., Van Valkenburgh, B., & Biknevicius, A.R. (2007). An ecomorphological analysis of extant small carnivorans. Journal of Zoology, 272(1), 82‚Äì100. https://doi.org/10.1111/j.1469-7998.2006.00246.x	3
Chrotogale_owstoni	0.424473	Slater, G.J., & Friscia, A.R. (2019). Hierarchy in adaptive radiation: A case study using the Carnivora (Mammalia). Evolution, 73(3), 524‚Äì539. https://doi.org/10.1111/evo.13689	U
Bassaricyon_neblina	0.452397	Slater, G.J., & Friscia, A.R. (2019). Hierarchy in adaptive radiation: A case study using the Carnivora (Mammalia). Evolution, 73(3), 524‚Äì539. https://doi.org/10.1111/evo.13689	U	Diet presumed from other members of genus and Handbook of the Mammals of the World
Bassaricyon_alleni	0.456011	Slater, G.J., & Friscia, A.R. (2019). Hierarchy in adaptive radiation: A case study using the Carnivora (Mammalia). Evolution, 73(3), 524‚Äì539. https://doi.org/10.1111/evo.13689	U
Nasuella_olivacea	0.471	Friscia, A.R., Van Valkenburgh, B., & Biknevicius, A.R. (2007). An ecomorphological analysis of extant small carnivorans. Journal of Zoology, 272(1), 82‚Äì100. https://doi.org/10.1111/j.1469-7998.2006.00246.x	1
Diplogale_hosei	0.477886	Slater, G.J., & Friscia, A.R. (2019). Hierarchy in adaptive radiation: A case study using the Carnivora (Mammalia). Evolution, 73(3), 524‚Äì539. https://doi.org/10.1111/evo.13689	U
Bdeogale_nigripes	0.478	Friscia, A.R., Van Valkenburgh, B., & Biknevicius, A.R. (2007). An ecomorphological analysis of extant small carnivorans. Journal of Zoology, 272(1), 82‚Äì100. https://doi.org/10.1111/j.1469-7998.2006.00246.x	10
Helarctos_malayanus	0.479	Wroe, S., Lowry, M. B., & Anton, M. (2008). How to build a mammalian super-predator. Zoology, 111(3), 196‚Äì203. https://doi.org/10.1016/j.zool.2007.07.008	U
Ursus_americanus	0.48	Van Valkenburgh, B. (1989). Carnivore dental adaptations and diet: A study of trophic diversity within guilds. In J. L. Gittleman (Ed.), Carnivore behavior, ecology, and evolution (pp. 410‚Äì436). Springer Science & Business Media. https://doi.org/10.2307/5953	2
Ursus_arctos	0.48	Van Valkenburgh, B. (1989). Carnivore dental adaptations and diet: A study of trophic diversity within guilds. In J. L. Gittleman (Ed.), Carnivore behavior, ecology, and evolution (pp. 410‚Äì436). Springer Science & Business Media. https://doi.org/10.2307/5953	2
Bassaricyon_medius	0.481648	Slater, G.J., & Friscia, A.R. (2019). Hierarchy in adaptive radiation: A case study using the Carnivora (Mammalia). Evolution, 73(3), 524‚Äì539. https://doi.org/10.1111/evo.13689	U	Diet presumed from other members of genus and Handbook of the Mammals of the World
Crossarchus_obscurus	0.485	Friscia, A.R., Van Valkenburgh, B., & Biknevicius, A.R. (2007). An ecomorphological analysis of extant small carnivorans. Journal of Zoology, 272(1), 82‚Äì100. https://doi.org/10.1111/j.1469-7998.2006.00246.x	9
Arctonyx_albogularis	0.488164	Ely, R.E. (2019). Dietary ecomorphological dispersion and phenotypic integration in Felidae and Mustelidae (Mammalia; Carnivora). Indiana University.	2	Formerly subspecies of A. collaris, using A. collaris diet
Conepatus_chinga	0.490533	Ely, R.E. (2019). Dietary ecomorphological dispersion and phenotypic integration in Felidae and Mustelidae (Mammalia; Carnivora). Indiana University.	13
Bassaricyon_gabbii	0.492788	Slater, G.J., & Friscia, A.R. (2019). Hierarchy in adaptive radiation: A case study using the Carnivora (Mammalia). Evolution, 73(3), 524‚Äì539. https://doi.org/10.1111/evo.13689	U
Potos_flavus	0.496	Friscia, A.R., Van Valkenburgh, B., & Biknevicius, A.R. (2007). An ecomorphological analysis of extant small carnivorans. Journal of Zoology, 272(1), 82‚Äì100. https://doi.org/10.1111/j.1469-7998.2006.00246.x	4
Cynogale_bennettii	0.507	Friscia, A.R., Van Valkenburgh, B., & Biknevicius, A.R. (2007). An ecomorphological analysis of extant small carnivorans. Journal of Zoology, 272(1), 82‚Äì100. https://doi.org/10.1111/j.1469-7998.2006.00246.x	1
Crossarchus_platycephalus	0.516441	Slater, G.J., & Friscia, A.R. (2019). Hierarchy in adaptive radiation: A case study using the Carnivora (Mammalia). Evolution, 73(3), 524‚Äì539. https://doi.org/10.1111/evo.13689	U
Tremarctos_ornatus	0.52	Van Valkenburgh, B. (1989). Carnivore dental adaptations and diet: A study of trophic diversity within guilds. In J. L. Gittleman (Ed.), Carnivore behavior, ecology, and evolution (pp. 410‚Äì436). Springer Science & Business Media. https://doi.org/10.2307/5953	2
Ursus_maritimus	0.52	Van Valkenburgh, B. (1989). Carnivore dental adaptations and diet: A study of trophic diversity within guilds. In J. L. Gittleman (Ed.), Carnivore behavior, ecology, and evolution (pp. 410‚Äì436). Springer Science & Business Media. https://doi.org/10.2307/5953	2
Ursus_thibetanus	0.52	Van Valkenburgh, B. (1989). Carnivore dental adaptations and diet: A study of trophic diversity within guilds. In J. L. Gittleman (Ed.), Carnivore behavior, ecology, and evolution (pp. 410‚Äì436). Springer Science & Business Media. https://doi.org/10.2307/5953	2
Mydaus_marchei	0.520752	Slater, G.J., & Friscia, A.R. (2019). Hierarchy in adaptive radiation: A case study using the Carnivora (Mammalia). Evolution, 73(3), 524‚Äì539. https://doi.org/10.1111/evo.13689	U
Nasua_narica	0.524	Friscia, A.R., Van Valkenburgh, B., & Biknevicius, A.R. (2007). An ecomorphological analysis of extant small carnivorans. Journal of Zoology, 272(1), 82‚Äì100. https://doi.org/10.1111/j.1469-7998.2006.00246.x	8
Conepatus_semistriatus	0.524664	Slater, G.J., & Friscia, A.R. (2019). Hierarchy in adaptive radiation: A case study using the Carnivora (Mammalia). Evolution, 73(3), 524‚Äì539. https://doi.org/10.1111/evo.13689	U
Liberiictis_kuhni	0.526703	Slater, G.J., & Friscia, A.R. (2019). Hierarchy in adaptive radiation: A case study using the Carnivora (Mammalia). Evolution, 73(3), 524‚Äì539. https://doi.org/10.1111/evo.13689	U
Arctonyx_collaris	0.529638	Ely, R.E. (2019). Dietary ecomorphological dispersion and phenotypic integration in Felidae and Mustelidae (Mammalia; Carnivora). Indiana University.	13
Otocyon_megalotis	0.529641	**Measured from museum species from University of Kansas (KU), Michigan State University Museum (MSU), and Royal Ontario Museum (ROM)	7	KU 152520; KU 152521; MSU 21294; MSU 24265; MSU 8116; ROM 35436; ROM 85716
Meles_meles	0.530469	Ely, R.E. (2019). Dietary ecomorphological dispersion and phenotypic integration in Felidae and Mustelidae (Mammalia; Carnivora). Indiana University.	14
Conepatus_leuconotus	0.531	Friscia, A.R., Van Valkenburgh, B., & Biknevicius, A.R. (2007). An ecomorphological analysis of extant small carnivorans. Journal of Zoology, 272(1), 82‚Äì100. https://doi.org/10.1111/j.1469-7998.2006.00246.x	5
Rhynchogale_melleri	0.535	Friscia, A.R., Van Valkenburgh, B., & Biknevicius, A.R. (2007). An ecomorphological analysis of extant small carnivorans. Journal of Zoology, 272(1), 82‚Äì100. https://doi.org/10.1111/j.1469-7998.2006.00246.x	4
Mephitis_macroura	0.538095	Slater, G.J., & Friscia, A.R. (2019). Hierarchy in adaptive radiation: A case study using the Carnivora (Mammalia). Evolution, 73(3), 524‚Äì539. https://doi.org/10.1111/evo.13689	U
Mydaus_javanensis	0.541359	Ely, R.E. (2019). Dietary ecomorphological dispersion and phenotypic integration in Felidae and Mustelidae (Mammalia; Carnivora). Indiana University.	3
Crossarchus_alexandri	0.543751	Slater, G.J., & Friscia, A.R. (2019). Hierarchy in adaptive radiation: A case study using the Carnivora (Mammalia). Evolution, 73(3), 524‚Äì539. https://doi.org/10.1111/evo.13689	U
Viverra_zibetha	0.544	Friscia, A.R., Van Valkenburgh, B., & Biknevicius, A.R. (2007). An ecomorphological analysis of extant small carnivorans. Journal of Zoology, 272(1), 82‚Äì100. https://doi.org/10.1111/j.1469-7998.2006.00246.x	3
Mungotictis_decemlineata	0.548	Friscia, A.R., Van Valkenburgh, B., & Biknevicius, A.R. (2007). An ecomorphological analysis of extant small carnivorans. Journal of Zoology, 272(1), 82‚Äì100. https://doi.org/10.1111/j.1469-7998.2006.00246.x	3
Meles_anakuma	0.550336	Ely, R.E. (2019). Dietary ecomorphological dispersion and phenotypic integration in Felidae and Mustelidae (Mammalia; Carnivora). Indiana University.	1
Aonyx_cinereus	0.556997	Ely, R.E. (2019). Dietary ecomorphological dispersion and phenotypic integration in Felidae and Mustelidae (Mammalia; Carnivora). Indiana University.	18
Crossarchus_ansorgei	0.558102	Van Rompaey, H. & Colyn, M. (1992). Crossarchus ansorgei. Mammalian Species. 402: 1-3.	1	Measured from image in manuscript
Bdeogale_crassicauda	0.564133	Slater, G.J., & Friscia, A.R. (2019). Hierarchy in adaptive radiation: A case study using the Carnivora (Mammalia). Evolution, 73(3), 524‚Äì539. https://doi.org/10.1111/evo.13689	U
Lycalopex_vetulus	0.565	Friscia, A.R., Van Valkenburgh, B., & Biknevicius, A.R. (2007). An ecomorphological analysis of extant small carnivorans. Journal of Zoology, 272(1), 82‚Äì100. https://doi.org/10.1111/j.1469-7998.2006.00246.x	7
Procyon_cancrivorus	0.568805	Slater, G.J., & Friscia, A.R. (2019). Hierarchy in adaptive radiation: A case study using the Carnivora (Mammalia). Evolution, 73(3), 524‚Äì539. https://doi.org/10.1111/evo.13689	U
Eupleres_major	0.569	Taylor, M.C. (2016). Niche differentiation among malagasy carnivorans: An analysis of evolution in a spatiotemporally isolated carnivoran clade (Eupleridae: Carnivora). Northern Illinois University.	2	Formerly E. goudotii subspecies, using E. goudotii diet
Salanoia_concolor	0.569	Friscia, A.R., Van Valkenburgh, B., & Biknevicius, A.R. (2007). An ecomorphological analysis of extant small carnivorans. Journal of Zoology, 272(1), 82‚Äì100. https://doi.org/10.1111/j.1469-7998.2006.00246.x	8
Chrysocyon_brachyurus	0.57	Van Valkenburgh, B. (1989). Carnivore dental adaptations and diet: A study of trophic diversity within guilds. In J. L. Gittleman (Ed.), Carnivore behavior, ecology, and evolution (pp. 410‚Äì436). Springer Science & Business Media. https://doi.org/10.2307/5953	2
Dologale_dybowskii	0.57	Friscia, A.R., Van Valkenburgh, B., & Biknevicius, A.R. (2007). An ecomorphological analysis of extant small carnivorans. Journal of Zoology, 272(1), 82‚Äì100. https://doi.org/10.1111/j.1469-7998.2006.00246.x	2
Paguma_larvata	0.571	Friscia, A.R., Van Valkenburgh, B., & Biknevicius, A.R. (2007). An ecomorphological analysis of extant small carnivorans. Journal of Zoology, 272(1), 82‚Äì100. https://doi.org/10.1111/j.1469-7998.2006.00246.x	3
Urocyon_littoralis	0.572	Friscia, A.R., Van Valkenburgh, B., & Biknevicius, A.R. (2007). An ecomorphological analysis of extant small carnivorans. Journal of Zoology, 272(1), 82‚Äì100. https://doi.org/10.1111/j.1469-7998.2006.00246.x	10
Viverricula_indica	0.572	Friscia, A.R., Van Valkenburgh, B., & Biknevicius, A.R. (2007). An ecomorphological analysis of extant small carnivorans. Journal of Zoology, 272(1), 82‚Äì100. https://doi.org/10.1111/j.1469-7998.2006.00246.x	5
Paradoxurus_jerdoni	0.572746	Myers, P. (2011). Paradoxurus jerdoni. Lateral view of lower jaw, Michigan State University Museum (MSU) 5887. Animaldiversity.org	1	Measured from image on Animal Diversity Web (animaldiversity.org)
Lontra_felina	0.577478	Slater, G.J., & Friscia, A.R. (2019). Hierarchy in adaptive radiation: A case study using the Carnivora (Mammalia). Evolution, 73(3), 524‚Äì539. https://doi.org/10.1111/evo.13689	U
Ictonyx_libycus	0.584791	Slater, G.J., & Friscia, A.R. (2019). Hierarchy in adaptive radiation: A case study using the Carnivora (Mammalia). Evolution, 73(3), 524‚Äì539. https://doi.org/10.1111/evo.13689	U
Lontra_provocax	0.587516	Slater, G.J., & Friscia, A.R. (2019). Hierarchy in adaptive radiation: A case study using the Carnivora (Mammalia). Evolution, 73(3), 524‚Äì539. https://doi.org/10.1111/evo.13689	U
Herpestes_vitticollis	0.588151	Slater, G.J., & Friscia, A.R. (2019). Hierarchy in adaptive radiation: A case study using the Carnivora (Mammalia). Evolution, 73(3), 524‚Äì539. https://doi.org/10.1111/evo.13689	U
Hydrictis_maculicollis	0.588845	Ely, R.E. (2019). Dietary ecomorphological dispersion and phenotypic integration in Felidae and Mustelidae (Mammalia; Carnivora). Indiana University.	13
Lontra_canadensis	0.589893	Ely, R.E. (2019). Dietary ecomorphological dispersion and phenotypic integration in Felidae and Mustelidae (Mammalia; Carnivora). Indiana University.	15
Cerdocyon_thous	0.59	Van Valkenburgh, B. (1989). Carnivore dental adaptations and diet: A study of trophic diversity within guilds. In J. L. Gittleman (Ed.), Carnivore behavior, ecology, and evolution (pp. 410‚Äì436). Springer Science & Business Media. https://doi.org/10.2307/5953	2
Spilogale_putorius	0.5918	Ely, R.E. (2019). Dietary ecomorphological dispersion and phenotypic integration in Felidae and Mustelidae (Mammalia; Carnivora). Indiana University.	11
Fossa_fossana	0.593	Friscia, A.R., Van Valkenburgh, B., & Biknevicius, A.R. (2007). An ecomorphological analysis of extant small carnivorans. Journal of Zoology, 272(1), 82‚Äì100. https://doi.org/10.1111/j.1469-7998.2006.00246.x	10
Arctogalidia_trivirgata	0.593267	Slater, G.J., & Friscia, A.R. (2019). Hierarchy in adaptive radiation: A case study using the Carnivora (Mammalia). Evolution, 73(3), 524‚Äì539. https://doi.org/10.1111/evo.13689	U
Lutrogale_perspicillata	0.595247	Slater, G.J., & Friscia, A.R. (2019). Hierarchy in adaptive radiation: A case study using the Carnivora (Mammalia). Evolution, 73(3), 524‚Äì539. https://doi.org/10.1111/evo.13689	U
Paradoxurus_hermaphroditus	0.596	Friscia, A.R., Van Valkenburgh, B., & Biknevicius, A.R. (2007). An ecomorphological analysis of extant small carnivorans. Journal of Zoology, 272(1), 82‚Äì100. https://doi.org/10.1111/j.1469-7998.2006.00246.x	6
Mephitis_mephitis	0.596505	Ely, R.E. (2019). Dietary ecomorphological dispersion and phenotypic integration in Felidae and Mustelidae (Mammalia; Carnivora). Indiana University.	15
Viverra_tangalunga	0.598886	Slater, G.J., & Friscia, A.R. (2019). Hierarchy in adaptive radiation: A case study using the Carnivora (Mammalia). Evolution, 73(3), 524‚Äì539. https://doi.org/10.1111/evo.13689	U
Paradoxurus_zeylonensis	0.60528	Slater, G.J., & Friscia, A.R. (2019). Hierarchy in adaptive radiation: A case study using the Carnivora (Mammalia). Evolution, 73(3), 524‚Äì539. https://doi.org/10.1111/evo.13689	U
Herpestes_fuscus	0.610047	Slater, G.J., & Friscia, A.R. (2019). Hierarchy in adaptive radiation: A case study using the Carnivora (Mammalia). Evolution, 73(3), 524‚Äì539. https://doi.org/10.1111/evo.13689	U
Aonyx_capensis	0.611444	Ely, R.E. (2019). Dietary ecomorphological dispersion and phenotypic integration in Felidae and Mustelidae (Mammalia; Carnivora). Indiana University.	12
Nyctereutes_procyonoides	0.612	Friscia, A.R., Van Valkenburgh, B., & Biknevicius, A.R. (2007). An ecomorphological analysis of extant small carnivorans. Journal of Zoology, 272(1), 82‚Äì100. https://doi.org/10.1111/j.1469-7998.2006.00246.x	6
Ailurus_fulgens	0.613	Friscia, A.R., Van Valkenburgh, B., & Biknevicius, A.R. (2007). An ecomorphological analysis of extant small carnivorans. Journal of Zoology, 272(1), 82‚Äì100. https://doi.org/10.1111/j.1469-7998.2006.00246.x	5
Urocyon_cinereoargenteus	0.613	Friscia, A.R., Van Valkenburgh, B., & Biknevicius, A.R. (2007). An ecomorphological analysis of extant small carnivorans. Journal of Zoology, 272(1), 82‚Äì100. https://doi.org/10.1111/j.1469-7998.2006.00246.x	10
Aonyx_congicus	0.614303	Lariviere, S. (2001). Aonyx congicus. Mammalian Specis. 650 (1-3).	1	Measured from image in manuscript
Bassariscus_sumichrasti	0.614527	Slater, G.J., & Friscia, A.R. (2019). Hierarchy in adaptive radiation: A case study using the Carnivora (Mammalia). Evolution, 73(3), 524‚Äì539. https://doi.org/10.1111/evo.13689	U
Lontra_longicaudis	0.615377	Ely, R.E. (2019). Dietary ecomorphological dispersion and phenotypic integration in Felidae and Mustelidae (Mammalia; Carnivora). Indiana University.	15
Eupleres_goudotii	0.616	Taylor, M.C. (2016). Niche differentiation among malagasy carnivorans: An analysis of evolution in a spatiotemporally isolated carnivoran clade (Eupleridae: Carnivora). Northern Illinois University.	9
Herpestes_brachyurus	0.616362	Slater, G.J., & Friscia, A.R. (2019). Hierarchy in adaptive radiation: A case study using the Carnivora (Mammalia). Evolution, 73(3), 524‚Äì539. https://doi.org/10.1111/evo.13689	U
Melursus_ursinus	0.618	Sacco, T., & Van Valkenburgh, B. (2004). Ecomorphological indicators of feeding behaviour in the bears (Carnivora: Ursidae). Journal of Zoology, 263(1), 41‚Äì54. https://doi.org/10.1017/S0952836904004856	18
Lycalopex_sechurae	0.620182	Slater, G.J., & Friscia, A.R. (2019). Hierarchy in adaptive radiation: A case study using the Carnivora (Mammalia). Evolution, 73(3), 524‚Äì539. https://doi.org/10.1111/evo.13689	U
Herpestes_javanicus	0.621	Friscia, A.R., Van Valkenburgh, B., & Biknevicius, A.R. (2007). An ecomorphological analysis of extant small carnivorans. Journal of Zoology, 272(1), 82‚Äì100. https://doi.org/10.1111/j.1469-7998.2006.00246.x	5
Civettictis_civetta	0.623	Friscia, A.R., Van Valkenburgh, B., & Biknevicius, A.R. (2007). An ecomorphological analysis of extant small carnivorans. Journal of Zoology, 272(1), 82‚Äì100. https://doi.org/10.1111/j.1469-7998.2006.00246.x	6
Herpestes_naso	0.623	Friscia, A.R., Van Valkenburgh, B., & Biknevicius, A.R. (2007). An ecomorphological analysis of extant small carnivorans. Journal of Zoology, 272(1), 82‚Äì100. https://doi.org/10.1111/j.1469-7998.2006.00246.x	4
Vulpes_chama	0.623931	Friscia, A.R., Van Valkenburgh, B., & Biknevicius, A.R. (2007). An ecomorphological analysis of extant small carnivorans. Journal of Zoology, 272(1), 82‚Äì100. https://doi.org/10.1111/j.1469-7998.2006.00246.x	10
Vulpes_vulpes	0.629	Friscia, A.R., Van Valkenburgh, B., & Biknevicius, A.R. (2007). An ecomorphological analysis of extant small carnivorans. Journal of Zoology, 272(1), 82‚Äì100. https://doi.org/10.1111/j.1469-7998.2006.00246.x	10
Lycalopex_fulvipes	0.629693	Slater, G.J., & Friscia, A.R. (2019). Hierarchy in adaptive radiation: A case study using the Carnivora (Mammalia). Evolution, 73(3), 524‚Äì539. https://doi.org/10.1111/evo.13689	U
Melogale_moschata	0.63146	Ely, R.E. (2019). Dietary ecomorphological dispersion and phenotypic integration in Felidae and Mustelidae (Mammalia; Carnivora). Indiana University.	17
Arctictis_binturong	0.632	Friscia, A.R., Van Valkenburgh, B., & Biknevicius, A.R. (2007). An ecomorphological analysis of extant small carnivorans. Journal of Zoology, 272(1), 82‚Äì100. https://doi.org/10.1111/j.1469-7998.2006.00246.x	4
Procyon_lotor	0.632	Friscia, A.R., Van Valkenburgh, B., & Biknevicius, A.R. (2007). An ecomorphological analysis of extant small carnivorans. Journal of Zoology, 272(1), 82‚Äì100. https://doi.org/10.1111/j.1469-7998.2006.00246.x	5
Ailuropoda_melanoleuca	0.634	Sacco, T., & Van Valkenburgh, B. (2004). Ecomorphological indicators of feeding behaviour in the bears (Carnivora: Ursidae). Journal of Zoology, 263(1), 41‚Äì54. https://doi.org/10.1017/S0952836904004856	17
Lycalopex_gymnocercus	0.634599	Slater, G.J., & Friscia, A.R. (2019). Hierarchy in adaptive radiation: A case study using the Carnivora (Mammalia). Evolution, 73(3), 524‚Äì539. https://doi.org/10.1111/evo.13689	U
Herpestes_edwardsii	0.635	Friscia, A.R., Van Valkenburgh, B., & Biknevicius, A.R. (2007). An ecomorphological analysis of extant small carnivorans. Journal of Zoology, 272(1), 82‚Äì100. https://doi.org/10.1111/j.1469-7998.2006.00246.x	2
Ichneumia_albicauda	0.635	Friscia, A.R., Van Valkenburgh, B., & Biknevicius, A.R. (2007). An ecomorphological analysis of extant small carnivorans. Journal of Zoology, 272(1), 82‚Äì100. https://doi.org/10.1111/j.1469-7998.2006.00246.x	12
Lutra_lutra	0.635308	Ely, R.E. (2019). Dietary ecomorphological dispersion and phenotypic integration in Felidae and Mustelidae (Mammalia; Carnivora). Indiana University.	14
Speothos_venaticus	0.637	Friscia, A.R., Van Valkenburgh, B., & Biknevicius, A.R. (2007). An ecomorphological analysis of extant small carnivorans. Journal of Zoology, 272(1), 82‚Äì100. https://doi.org/10.1111/j.1469-7998.2006.00246.x	7
Herpestes_pulverulentus	0.63871	Slater, G.J., & Friscia, A.R. (2019). Hierarchy in adaptive radiation: A case study using the Carnivora (Mammalia). Evolution, 73(3), 524‚Äì539. https://doi.org/10.1111/evo.13689	U	Genus Galerella in EltonTraits
Enhydra_lutris	0.639656	Ely, R.E. (2019). Dietary ecomorphological dispersion and phenotypic integration in Felidae and Mustelidae (Mammalia; Carnivora). Indiana University.	8
Bassariscus_astutus	0.64	Friscia, A.R., Van Valkenburgh, B., & Biknevicius, A.R. (2007). An ecomorphological analysis of extant small carnivorans. Journal of Zoology, 272(1), 82‚Äì100. https://doi.org/10.1111/j.1469-7998.2006.00246.x	4
Canis_aureus	0.64	Van Valkenburgh, B. (1989). Carnivore dental adaptations and diet: A study of trophic diversity within guilds. In J. L. Gittleman (Ed.), Carnivore behavior, ecology, and evolution (pp. 410‚Äì436). Springer Science & Business Media. https://doi.org/10.2307/5953	2
Galidictis_fasciata	0.64	Friscia, A.R., Van Valkenburgh, B., & Biknevicius, A.R. (2007). An ecomorphological analysis of extant small carnivorans. Journal of Zoology, 272(1), 82‚Äì100. https://doi.org/10.1111/j.1469-7998.2006.00246.x	5
Herpestes_urva	0.641428	Slater, G.J., & Friscia, A.R. (2019). Hierarchy in adaptive radiation: A case study using the Carnivora (Mammalia). Evolution, 73(3), 524‚Äì539. https://doi.org/10.1111/evo.13689	U
Lycalopex_griseus	0.641653	Slater, G.J., & Friscia, A.R. (2019). Hierarchy in adaptive radiation: A case study using the Carnivora (Mammalia). Evolution, 73(3), 524‚Äì539. https://doi.org/10.1111/evo.13689	U
Vulpes_macrotis	0.642	Friscia, A.R., Van Valkenburgh, B., & Biknevicius, A.R. (2007). An ecomorphological analysis of extant small carnivorans. Journal of Zoology, 272(1), 82‚Äì100. https://doi.org/10.1111/j.1469-7998.2006.00246.x	10
Pteronura_brasiliensis	0.642303	Ely, R.E. (2019). Dietary ecomorphological dispersion and phenotypic integration in Felidae and Mustelidae (Mammalia; Carnivora). Indiana University.	13
Melogale_personata	0.642767	Slater, G.J., & Friscia, A.R. (2019). Hierarchy in adaptive radiation: A case study using the Carnivora (Mammalia). Evolution, 73(3), 524‚Äì539. https://doi.org/10.1111/evo.13689	U
Atelocynus_microtis	0.644595	Slater, G.J., & Friscia, A.R. (2019). Hierarchy in adaptive radiation: A case study using the Carnivora (Mammalia). Evolution, 73(3), 524‚Äì539. https://doi.org/10.1111/evo.13689	U
Lutra_sumatrana	0.644904	Ely, R.E. (2019). Dietary ecomorphological dispersion and phenotypic integration in Felidae and Mustelidae (Mammalia; Carnivora). Indiana University.	1
Ictonyx_striatus	0.6458	Ely, R.E. (2019). Dietary ecomorphological dispersion and phenotypic integration in Felidae and Mustelidae (Mammalia; Carnivora). Indiana University.	20
Taxidea_taxus	0.647286	Ely, R.E. (2019). Dietary ecomorphological dispersion and phenotypic integration in Felidae and Mustelidae (Mammalia; Carnivora). Indiana University.	15
Nandinia_binotata	0.649	Slater, G.J., & Friscia, A.R. (2019). Hierarchy in adaptive radiation: A case study using the Carnivora (Mammalia). Evolution, 73(3), 524‚Äì539. https://doi.org/10.1111/evo.13689	U
Genetta_thierryi	0.650378	Slater, G.J., & Friscia, A.R. (2019). Hierarchy in adaptive radiation: A case study using the Carnivora (Mammalia). Evolution, 73(3), 524‚Äì539. https://doi.org/10.1111/evo.13689	U
Poiana_richardsonii	0.652	Friscia, A.R., Van Valkenburgh, B., & Biknevicius, A.R. (2007). An ecomorphological analysis of extant small carnivorans. Journal of Zoology, 272(1), 82‚Äì100. https://doi.org/10.1111/j.1469-7998.2006.00246.x	1
Herpestes_auropunctatus	0.652174	Nellis, D.W. (1989). Herpestes auropunctatus. Mammalian Species. 342: 1-6.	1	Measured from image in manuscript
Melogale_orientalis	0.653307	Ely, R.E. (2019). Dietary ecomorphological dispersion and phenotypic integration in Felidae and Mustelidae (Mammalia; Carnivora). Indiana University.	7
Vulpes_zerda	0.655	Friscia, A.R., Van Valkenburgh, B., & Biknevicius, A.R. (2007). An ecomorphological analysis of extant small carnivorans. Journal of Zoology, 272(1), 82‚Äì100. https://doi.org/10.1111/j.1469-7998.2006.00246.x	8
Galidia_elegans	0.656	Friscia, A.R., Van Valkenburgh, B., & Biknevicius, A.R. (2007). An ecomorphological analysis of extant small carnivorans. Journal of Zoology, 272(1), 82‚Äì100. https://doi.org/10.1111/j.1469-7998.2006.00246.x	11
Vulpes_pallida	0.656	Friscia, A.R., Van Valkenburgh, B., & Biknevicius, A.R. (2007). An ecomorphological analysis of extant small carnivorans. Journal of Zoology, 272(1), 82‚Äì100. https://doi.org/10.1111/j.1469-7998.2006.00246.x	10
Spilogale_gracilis	0.656251	Ely, R.E. (2019). Dietary ecomorphological dispersion and phenotypic integration in Felidae and Mustelidae (Mammalia; Carnivora). Indiana University.	4
Galidictis_grandidieri	0.657	Taylor, M.C. (2016). Niche differentiation among malagasy carnivorans: An analysis of evolution in a spatiotemporally isolated carnivoran clade (Eupleridae: Carnivora). Northern Illinois University.	1
Vormela_peregusna	0.657697	Slater, G.J., & Friscia, A.R. (2019). Hierarchy in adaptive radiation: A case study using the Carnivora (Mammalia). Evolution, 73(3), 524‚Äì539. https://doi.org/10.1111/evo.13689	U
Mustela_felipei	0.659735	Slater, G.J., & Friscia, A.R. (2019). Hierarchy in adaptive radiation: A case study using the Carnivora (Mammalia). Evolution, 73(3), 524‚Äì539. https://doi.org/10.1111/evo.13689	U
Canis_adustus	0.66	Van Valkenburgh, B. (1989). Carnivore dental adaptations and diet: A study of trophic diversity within guilds. In J. L. Gittleman (Ed.), Carnivore behavior, ecology, and evolution (pp. 410‚Äì436). Springer Science & Business Media. https://doi.org/10.2307/5953	2
Canis_latrans	0.66	Van Valkenburgh, B. (1989). Carnivore dental adaptations and diet: A study of trophic diversity within guilds. In J. L. Gittleman (Ed.), Carnivore behavior, ecology, and evolution (pp. 410‚Äì436). Springer Science & Business Media. https://doi.org/10.2307/5953	2
Canis_mesomelas	0.66	Van Valkenburgh, B. (1989). Carnivore dental adaptations and diet: A study of trophic diversity within guilds. In J. L. Gittleman (Ed.), Carnivore behavior, ecology, and evolution (pp. 410‚Äì436). Springer Science & Business Media. https://doi.org/10.2307/5953	2
Nasua_nasua	0.66	Van Valkenburgh, B. (1989). Carnivore dental adaptations and diet: A study of trophic diversity within guilds. In J. L. Gittleman (Ed.), Carnivore behavior, ecology, and evolution (pp. 410‚Äì436). Springer Science & Business Media. https://doi.org/10.2307/5953	2
Viverra_megaspila	0.66	Van Valkenburgh, B. (1989). Carnivore dental adaptations and diet: A study of trophic diversity within guilds. In J. L. Gittleman (Ed.), Carnivore behavior, ecology, and evolution (pp. 410‚Äì436). Springer Science & Business Media. https://doi.org/10.2307/5953	2
Canis_simensis	0.664	Balisi, M., Casey, C., & van Valkenburgh, B. (2018). Dietary specialization is linked to reduced species durations in North American fossil canids. Royal Society Open Science, 5(4), 171861. https://doi.org/10.1098/rsos.171861	U
Vulpes_bengalensis	0.666	Friscia, A.R., Van Valkenburgh, B., & Biknevicius, A.R. (2007). An ecomorphological analysis of extant small carnivorans. Journal of Zoology, 272(1), 82‚Äì100. https://doi.org/10.1111/j.1469-7998.2006.00246.x	7
Canis_lupaster	0.6677	**Measured from museum species from Field Museum (FMNH)	4	FMNH 105742; FMNH 106722; FMNH 106723; FMNH 107224
Genetta_piscivora	0.669525	Van Rompaey, H. (1988). Osbornictis piscivora. Mammalian Species. 309: 1-4.	1	Measured from image in manuscript
Martes_zibellina	0.672066	Slater, G.J., & Friscia, A.R. (2019). Hierarchy in adaptive radiation: A case study using the Carnivora (Mammalia). Evolution, 73(3), 524‚Äì539. https://doi.org/10.1111/evo.13689	U
Genetta_pardina	0.675361	Slater, G.J., & Friscia, A.R. (2019). Hierarchy in adaptive radiation: A case study using the Carnivora (Mammalia). Evolution, 73(3), 524‚Äì539. https://doi.org/10.1111/evo.13689	U
Vulpes_rueppellii	0.677	Friscia, A.R., Van Valkenburgh, B., & Biknevicius, A.R. (2007). An ecomorphological analysis of extant small carnivorans. Journal of Zoology, 272(1), 82‚Äì100. https://doi.org/10.1111/j.1469-7998.2006.00246.x	10
Vulpes_velox	0.678807	Slater, G.J., & Friscia, A.R. (2019). Hierarchy in adaptive radiation: A case study using the Carnivora (Mammalia). Evolution, 73(3), 524‚Äì539. https://doi.org/10.1111/evo.13689	U
Mustela_strigidorsa	0.67971	Slater, G.J., & Friscia, A.R. (2019). Hierarchy in adaptive radiation: A case study using the Carnivora (Mammalia). Evolution, 73(3), 524‚Äì539. https://doi.org/10.1111/evo.13689	U
Lycalopex_culpaeus	0.68	Van Valkenburgh, B. (1989). Carnivore dental adaptations and diet: A study of trophic diversity within guilds. In J. L. Gittleman (Ed.), Carnivore behavior, ecology, and evolution (pp. 410‚Äì436). Springer Science & Business Media. https://doi.org/10.2307/5953	2
Martes_foina	0.685129	Slater, G.J., & Friscia, A.R. (2019). Hierarchy in adaptive radiation: A case study using the Carnivora (Mammalia). Evolution, 73(3), 524‚Äì539. https://doi.org/10.1111/evo.13689	U
Eira_barbara	0.687065	Ely, R.E. (2019). Dietary ecomorphological dispersion and phenotypic integration in Felidae and Mustelidae (Mammalia; Carnivora). Indiana University.	15
Paracynictis_selousi	0.689	Friscia, A.R., Van Valkenburgh, B., & Biknevicius, A.R. (2007). An ecomorphological analysis of extant small carnivorans. Journal of Zoology, 272(1), 82‚Äì100. https://doi.org/10.1111/j.1469-7998.2006.00246.x	15
Canis_rufus	0.690714	**Measured from museum species from University of Kansas (KU), Puget Sound Museum (PSM)	9	KU 24878; KU 25177; KU 54820; KU 60148; KU 60149; PSM 28685; PSM 29129; PSM 29149; PSM 29171
Vulpes_corsac	0.693	Friscia, A.R., Van Valkenburgh, B., & Biknevicius, A.R. (2007). An ecomorphological analysis of extant small carnivorans. Journal of Zoology, 272(1), 82‚Äì100. https://doi.org/10.1111/j.1469-7998.2006.00246.x	3
Martes_americana	0.696098	Ely, R.E. (2019). Dietary ecomorphological dispersion and phenotypic integration in Felidae and Mustelidae (Mammalia; Carnivora). Indiana University.	15
Vulpes_lagopus	0.701449	Slater, G.J., & Friscia, A.R. (2019). Hierarchy in adaptive radiation: A case study using the Carnivora (Mammalia). Evolution, 73(3), 524‚Äì539. https://doi.org/10.1111/evo.13689	U
Galictis_cuja	0.701609	Ely, R.E. (2019). Dietary ecomorphological dispersion and phenotypic integration in Felidae and Mustelidae (Mammalia; Carnivora). Indiana University.	15
Cynictis_penicillata	0.702	Friscia, A.R., Van Valkenburgh, B., & Biknevicius, A.R. (2007). An ecomorphological analysis of extant small carnivorans. Journal of Zoology, 272(1), 82‚Äì100. https://doi.org/10.1111/j.1469-7998.2006.00246.x	11
Suricata_suricatta	0.702	Friscia, A.R., Van Valkenburgh, B., & Biknevicius, A.R. (2007). An ecomorphological analysis of extant small carnivorans. Journal of Zoology, 272(1), 82‚Äì100. https://doi.org/10.1111/j.1469-7998.2006.00246.x	8
Mustela_lutreola	0.702564	Slater, G.J., & Friscia, A.R. (2019). Hierarchy in adaptive radiation: A case study using the Carnivora (Mammalia). Evolution, 73(3), 524‚Äì539. https://doi.org/10.1111/evo.13689	U
Mustela_kathiah	0.708239	Ely, R.E. (2019). Dietary ecomorphological dispersion and phenotypic integration in Felidae and Mustelidae (Mammalia; Carnivora). Indiana University.	10
Vulpes_cana	0.712	Friscia, A.R., Van Valkenburgh, B., & Biknevicius, A.R. (2007). An ecomorphological analysis of extant small carnivorans. Journal of Zoology, 272(1), 82‚Äì100. https://doi.org/10.1111/j.1469-7998.2006.00246.x	1
Mustela_africana	0.71319	Slater, G.J., & Friscia, A.R. (2019). Hierarchy in adaptive radiation: A case study using the Carnivora (Mammalia). Evolution, 73(3), 524‚Äì539. https://doi.org/10.1111/evo.13689	U
Mustela_eversmanii	0.713215	Slater, G.J., & Friscia, A.R. (2019). Hierarchy in adaptive radiation: A case study using the Carnivora (Mammalia). Evolution, 73(3), 524‚Äì539. https://doi.org/10.1111/evo.13689	U
Neovison_vison	0.714117	Ely, R.E. (2019). Dietary ecomorphological dispersion and phenotypic integration in Felidae and Mustelidae (Mammalia; Carnivora). Indiana University.	17
Mustela_frenata	0.714165	Ely, R.E. (2019). Dietary ecomorphological dispersion and phenotypic integration in Felidae and Mustelidae (Mammalia; Carnivora). Indiana University.	15
Martes_melampus	0.715393	Ely, R.E. (2019). Dietary ecomorphological dispersion and phenotypic integration in Felidae and Mustelidae (Mammalia; Carnivora). Indiana University.	2
Galictis_vittata	0.718449	Ely, R.E. (2019). Dietary ecomorphological dispersion and phenotypic integration in Felidae and Mustelidae (Mammalia; Carnivora). Indiana University.	15
Martes_flavigula	0.719819	Ely, R.E. (2019). Dietary ecomorphological dispersion and phenotypic integration in Felidae and Mustelidae (Mammalia; Carnivora). Indiana University.	15
Canis_lupus	0.72	Van Valkenburgh, B. (1989). Carnivore dental adaptations and diet: A study of trophic diversity within guilds. In J. L. Gittleman (Ed.), Carnivore behavior, ecology, and evolution (pp. 410‚Äì436). Springer Science & Business Media. https://doi.org/10.2307/5953	2
Lycaon_pictus	0.72	Van Valkenburgh, B. (1989). Carnivore dental adaptations and diet: A study of trophic diversity within guilds. In J. L. Gittleman (Ed.), Carnivore behavior, ecology, and evolution (pp. 410‚Äì436). Springer Science & Business Media. https://doi.org/10.2307/5953	2
Poecilogale_albinucha	0.721962	Ely, R.E. (2019). Dietary ecomorphological dispersion and phenotypic integration in Felidae and Mustelidae (Mammalia; Carnivora). Indiana University.	15
Atilax_paludinosus	0.725	Slater, G.J., & Friscia, A.R. (2019). Hierarchy in adaptive radiation: A case study using the Carnivora (Mammalia). Evolution, 73(3), 524‚Äì539. https://doi.org/10.1111/evo.13689	U
Herpestes_ichneumon	0.726	Friscia, A.R., Van Valkenburgh, B., & Biknevicius, A.R. (2007). An ecomorphological analysis of extant small carnivorans. Journal of Zoology, 272(1), 82‚Äì100. https://doi.org/10.1111/j.1469-7998.2006.00246.x	13
Mustela_erminea	0.726822	Ely, R.E. (2019). Dietary ecomorphological dispersion and phenotypic integration in Felidae and Mustelidae (Mammalia; Carnivora). Indiana University.	15
Mellivora_capensis	0.727277	Ely, R.E. (2019). Dietary ecomorphological dispersion and phenotypic integration in Felidae and Mustelidae (Mammalia; Carnivora). Indiana University.	15
Martes_martes	0.727292	Ely, R.E. (2019). Dietary ecomorphological dispersion and phenotypic integration in Felidae and Mustelidae (Mammalia; Carnivora). Indiana University.	4
Mustela_altaica	0.728316	Slater, G.J., & Friscia, A.R. (2019). Hierarchy in adaptive radiation: A case study using the Carnivora (Mammalia). Evolution, 73(3), 524‚Äì539. https://doi.org/10.1111/evo.13689	U
Mustela_nivalis	0.72872	Ely, R.E. (2019). Dietary ecomorphological dispersion and phenotypic integration in Felidae and Mustelidae (Mammalia; Carnivora). Indiana University.	14
Martes_pennanti	0.729246	Ely, R.E. (2019). Dietary ecomorphological dispersion and phenotypic integration in Felidae and Mustelidae (Mammalia; Carnivora). Indiana University.	13
Mustela_sibirica	0.73031	Ely, R.E. (2019). Dietary ecomorphological dispersion and phenotypic integration in Felidae and Mustelidae (Mammalia; Carnivora). Indiana University.	15
Mustela_nudipes	0.730895	Slater, G.J., & Friscia, A.R. (2019). Hierarchy in adaptive radiation: A case study using the Carnivora (Mammalia). Evolution, 73(3), 524‚Äì539. https://doi.org/10.1111/evo.13689	U
Genetta_tigrina	0.731	Friscia, A.R., Van Valkenburgh, B., & Biknevicius, A.R. (2007). An ecomorphological analysis of extant small carnivorans. Journal of Zoology, 272(1), 82‚Äì100. https://doi.org/10.1111/j.1469-7998.2006.00246.x	1
Vulpes_ferrilata	0.738	Friscia, A.R., Van Valkenburgh, B., & Biknevicius, A.R. (2007). An ecomorphological analysis of extant small carnivorans. Journal of Zoology, 272(1), 82‚Äì100. https://doi.org/10.1111/j.1469-7998.2006.00246.x	3
Genetta_angolensis	0.739	Friscia, A.R., Van Valkenburgh, B., & Biknevicius, A.R. (2007). An ecomorphological analysis of extant small carnivorans. Journal of Zoology, 272(1), 82‚Äì100. https://doi.org/10.1111/j.1469-7998.2006.00246.x	7
Genetta_servalina	0.739	Friscia, A.R., Van Valkenburgh, B., & Biknevicius, A.R. (2007). An ecomorphological analysis of extant small carnivorans. Journal of Zoology, 272(1), 82‚Äì100. https://doi.org/10.1111/j.1469-7998.2006.00246.x	8
Cuon_alpinus	0.74	Van Valkenburgh, B. (1989). Carnivore dental adaptations and diet: A study of trophic diversity within guilds. In J. L. Gittleman (Ed.), Carnivore behavior, ecology, and evolution (pp. 410‚Äì436). Springer Science & Business Media. https://doi.org/10.2307/5953	2
Genetta_genetta	0.744	Friscia, A.R., Van Valkenburgh, B., & Biknevicius, A.R. (2007). An ecomorphological analysis of extant small carnivorans. Journal of Zoology, 272(1), 82‚Äì100. https://doi.org/10.1111/j.1469-7998.2006.00246.x	23
Mungos_mungo	0.745	Friscia, A.R., Van Valkenburgh, B., & Biknevicius, A.R. (2007). An ecomorphological analysis of extant small carnivorans. Journal of Zoology, 272(1), 82‚Äì100. https://doi.org/10.1111/j.1469-7998.2006.00246.x	8
Herpestes_sanguineus	0.75	Friscia, A.R., Van Valkenburgh, B., & Biknevicius, A.R. (2007). An ecomorphological analysis of extant small carnivorans. Journal of Zoology, 272(1), 82‚Äì100. https://doi.org/10.1111/j.1469-7998.2006.00246.x	14	Genus Galerella in EltonTraits
Genetta_maculata	0.752	Friscia, A.R., Van Valkenburgh, B., & Biknevicius, A.R. (2007). An ecomorphological analysis of extant small carnivorans. Journal of Zoology, 272(1), 82‚Äì100. https://doi.org/10.1111/j.1469-7998.2006.00246.x	14
Mustela_nigripes	0.761288	Ely, R.E. (2019). Dietary ecomorphological dispersion and phenotypic integration in Felidae and Mustelidae (Mammalia; Carnivora). Indiana University.	8
Prionodon_linsang	0.764	Friscia, A.R., Van Valkenburgh, B., & Biknevicius, A.R. (2007). An ecomorphological analysis of extant small carnivorans. Journal of Zoology, 272(1), 82‚Äì100. https://doi.org/10.1111/j.1469-7998.2006.00246.x	1
Prionodon_pardicolor	0.772661	Slater, G.J., & Friscia, A.R. (2019). Hierarchy in adaptive radiation: A case study using the Carnivora (Mammalia). Evolution, 73(3), 524‚Äì539. https://doi.org/10.1111/evo.13689	U
Helogale_parvula	0.784	Friscia, A.R., Van Valkenburgh, B., & Biknevicius, A.R. (2007). An ecomorphological analysis of extant small carnivorans. Journal of Zoology, 272(1), 82‚Äì100. https://doi.org/10.1111/j.1469-7998.2006.00246.x	6
Gulo_gulo	0.785187	Ely, R.E. (2019). Dietary ecomorphological dispersion and phenotypic integration in Felidae and Mustelidae (Mammalia; Carnivora). Indiana University.	15
Mustela_putorius	0.787276	Ely, R.E. (2019). Dietary ecomorphological dispersion and phenotypic integration in Felidae and Mustelidae (Mammalia; Carnivora). Indiana University.	15
Hyaena_hyaena	0.79	Van Valkenburgh, B. (1989). Carnivore dental adaptations and diet: A study of trophic diversity within guilds. In J. L. Gittleman (Ed.), Carnivore behavior, ecology, and evolution (pp. 410‚Äì436). Springer Science & Business Media. https://doi.org/10.2307/5953	2
Cryptoprocta_ferox	0.807	Friscia, A.R., Van Valkenburgh, B., & Biknevicius, A.R. (2007). An ecomorphological analysis of extant small carnivorans. Journal of Zoology, 272(1), 82‚Äì100. https://doi.org/10.1111/j.1469-7998.2006.00246.x	11
Helogale_hirtula	0.827	Friscia, A.R., Van Valkenburgh, B., & Biknevicius, A.R. (2007). An ecomorphological analysis of extant small carnivorans. Journal of Zoology, 272(1), 82‚Äì100. https://doi.org/10.1111/j.1469-7998.2006.00246.x	12
Parahyaena_brunnea	0.84	Van Valkenburgh, B. (1989). Carnivore dental adaptations and diet: A study of trophic diversity within guilds. In J. L. Gittleman (Ed.), Carnivore behavior, ecology, and evolution (pp. 410‚Äì436). Springer Science & Business Media. https://doi.org/10.2307/5953	2	Updated taxonomy Hyaena brunnea, but IUCN range map under P. brunnea
Crocuta_crocuta	0.92	Van Valkenburgh, B. (1989). Carnivore dental adaptations and diet: A study of trophic diversity within guilds. In J. L. Gittleman (Ed.), Carnivore behavior, ecology, and evolution (pp. 410‚Äì436). Springer Science & Business Media. https://doi.org/10.2307/5953	2
Acinonyx_jubatus	1	Van Valkenburgh, B. (1989). Carnivore dental adaptations and diet: A study of trophic diversity within guilds. In J. L. Gittleman (Ed.), Carnivore behavior, ecology, and evolution (pp. 410‚Äì436). Springer Science & Business Media. https://doi.org/10.2307/5953	2
Caracal_aurata	1	Van Valkenburgh, B. (1989). Carnivore dental adaptations and diet: A study of trophic diversity within guilds. In J. L. Gittleman (Ed.), Carnivore behavior, ecology, and evolution (pp. 410‚Äì436). Springer Science & Business Media. https://doi.org/10.2307/5953	2	Profelis aurata in EltonTraits
Caracal_caracal	1	Slater, G.J., & Friscia, A.R. (2019). Hierarchy in adaptive radiation: A case study using the Carnivora (Mammalia). Evolution, 73(3), 524‚Äì539. https://doi.org/10.1111/evo.13689	U
Catopuma_badia	1	Slater, G.J., & Friscia, A.R. (2019). Hierarchy in adaptive radiation: A case study using the Carnivora (Mammalia). Evolution, 73(3), 524‚Äì539. https://doi.org/10.1111/evo.13689	U
Catopuma_temminckii	1	Van Valkenburgh, B. (1989). Carnivore dental adaptations and diet: A study of trophic diversity within guilds. In J. L. Gittleman (Ed.), Carnivore behavior, ecology, and evolution (pp. 410‚Äì436). Springer Science & Business Media. https://doi.org/10.2307/5953	2
Felis_chaus	1	Slater, G.J., & Friscia, A.R. (2019). Hierarchy in adaptive radiation: A case study using the Carnivora (Mammalia). Evolution, 73(3), 524‚Äì539. https://doi.org/10.1111/evo.13689	1
Felis_lybica	1	**Measured from museum species from National Museums of Kenya (NMK)	5	NMK4687; NMK2676; NMK4352; NMK7563; NMK878
Felis_margarita	1	Slater, G.J., & Friscia, A.R. (2019). Hierarchy in adaptive radiation: A case study using the Carnivora (Mammalia). Evolution, 73(3), 524‚Äì539. https://doi.org/10.1111/evo.13689	1
Felis_nigripes	1	Slater, G.J., & Friscia, A.R. (2019). Hierarchy in adaptive radiation: A case study using the Carnivora (Mammalia). Evolution, 73(3), 524‚Äì539. https://doi.org/10.1111/evo.13689	1
Felis_silvestris	1	Slater, G.J., & Friscia, A.R. (2019). Hierarchy in adaptive radiation: A case study using the Carnivora (Mammalia). Evolution, 73(3), 524‚Äì539. https://doi.org/10.1111/evo.13689	1
Herpailurus_yagouaroundi	1	Van Valkenburgh, B. (1989). Carnivore dental adaptations and diet: A study of trophic diversity within guilds. In J. L. Gittleman (Ed.), Carnivore behavior, ecology, and evolution (pp. 410‚Äì436). Springer Science & Business Media. https://doi.org/10.2307/5953	2
Leopardus_colocolo	1	Morales, Miriam M., and Norberto P. Giannini. "Morphofunctional patterns in Neotropical felids: species co-existence and historical assembly." Biological Journal of the Linnean Society 100.3 (2010): 711-724.	1	Measured from image in manuscript
Leopardus_geoffroyi	1	Slater, G.J., & Friscia, A.R. (2019). Hierarchy in adaptive radiation: A case study using the Carnivora (Mammalia). Evolution, 73(3), 524‚Äì539. https://doi.org/10.1111/evo.13689	U
Leopardus_guigna	1	Slater, G.J., & Friscia, A.R. (2019). Hierarchy in adaptive radiation: A case study using the Carnivora (Mammalia). Evolution, 73(3), 524‚Äì539. https://doi.org/10.1111/evo.13689	U
Leopardus_jacobita	1	Tellaeche, C.G., Reppucci, J.I., Morales, M.M., Luengos Vidal, E.M., Lucherini, M. (2018). External and skull morphology of the Andean cat and Pampas cat: New data from the high Andes of Argentina. Journal of Mammalogy. 99.4: 906-914.	2	Measured from image in manuscript
Leopardus_pardalis	1	Slater, G.J., & Friscia, A.R. (2019). Hierarchy in adaptive radiation: A case study using the Carnivora (Mammalia). Evolution, 73(3), 524‚Äì539. https://doi.org/10.1111/evo.13689	U
Leopardus_tigrinus	1	Slater, G.J., & Friscia, A.R. (2019). Hierarchy in adaptive radiation: A case study using the Carnivora (Mammalia). Evolution, 73(3), 524‚Äì539. https://doi.org/10.1111/evo.13689	U
Leopardus_wiedii	1	Slater, G.J., & Friscia, A.R. (2019). Hierarchy in adaptive radiation: A case study using the Carnivora (Mammalia). Evolution, 73(3), 524‚Äì539. https://doi.org/10.1111/evo.13689	U
Leptailurus_serval	1	Van Valkenburgh, B. (1989). Carnivore dental adaptations and diet: A study of trophic diversity within guilds. In J. L. Gittleman (Ed.), Carnivore behavior, ecology, and evolution (pp. 410‚Äì436). Springer Science & Business Media. https://doi.org/10.2307/5953	2
Lynx_canadensis	1	Van Valkenburgh, B. (1989). Carnivore dental adaptations and diet: A study of trophic diversity within guilds. In J. L. Gittleman (Ed.), Carnivore behavior, ecology, and evolution (pp. 410‚Äì436). Springer Science & Business Media. https://doi.org/10.2307/5953	2
Lynx_lynx	1	Slater, G.J., & Friscia, A.R. (2019). Hierarchy in adaptive radiation: A case study using the Carnivora (Mammalia). Evolution, 73(3), 524‚Äì539. https://doi.org/10.1111/evo.13689	U
Lynx_pardinus	1	Slater, G.J., & Friscia, A.R. (2019). Hierarchy in adaptive radiation: A case study using the Carnivora (Mammalia). Evolution, 73(3), 524‚Äì539. https://doi.org/10.1111/evo.13689	U
Lynx_rufus	1	Van Valkenburgh, B. (1989). Carnivore dental adaptations and diet: A study of trophic diversity within guilds. In J. L. Gittleman (Ed.), Carnivore behavior, ecology, and evolution (pp. 410‚Äì436). Springer Science & Business Media. https://doi.org/10.2307/5953	2
Neofelis_diardi	1	Christiansen, P. (2009). Neotype of Neofelis diardi (Mammalia: Carnivora: Felidae). Zootaxa. 2110: 58-68.	1	Measured from image in manuscript
Neofelis_nebulosa	1	Van Valkenburgh, B. (1989). Carnivore dental adaptations and diet: A study of trophic diversity within guilds. In J. L. Gittleman (Ed.), Carnivore behavior, ecology, and evolution (pp. 410‚Äì436). Springer Science & Business Media. https://doi.org/10.2307/5953	2
Otocolobus_manul	1	Slater, G.J., & Friscia, A.R. (2019). Hierarchy in adaptive radiation: A case study using the Carnivora (Mammalia). Evolution, 73(3), 524‚Äì539. https://doi.org/10.1111/evo.13689	U
Panthera_leo	1	Van Valkenburgh, B. (1989). Carnivore dental adaptations and diet: A study of trophic diversity within guilds. In J. L. Gittleman (Ed.), Carnivore behavior, ecology, and evolution (pp. 410‚Äì436). Springer Science & Business Media. https://doi.org/10.2307/5953	2
Panthera_onca	1	Van Valkenburgh, B. (1989). Carnivore dental adaptations and diet: A study of trophic diversity within guilds. In J. L. Gittleman (Ed.), Carnivore behavior, ecology, and evolution (pp. 410‚Äì436). Springer Science & Business Media. https://doi.org/10.2307/5953	2
Panthera_pardus	1	Van Valkenburgh, B. (1989). Carnivore dental adaptations and diet: A study of trophic diversity within guilds. In J. L. Gittleman (Ed.), Carnivore behavior, ecology, and evolution (pp. 410‚Äì436). Springer Science & Business Media. https://doi.org/10.2307/5953	2
Panthera_tigris	1	Van Valkenburgh, B. (1989). Carnivore dental adaptations and diet: A study of trophic diversity within guilds. In J. L. Gittleman (Ed.), Carnivore behavior, ecology, and evolution (pp. 410‚Äì436). Springer Science & Business Media. https://doi.org/10.2307/5953	2
Panthera_uncia	1	Van Valkenburgh, B. (1989). Carnivore dental adaptations and diet: A study of trophic diversity within guilds. In J. L. Gittleman (Ed.), Carnivore behavior, ecology, and evolution (pp. 410‚Äì436). Springer Science & Business Media. https://doi.org/10.2307/5953	2	Uncia uncia in Elton Traits
Pardofelis_marmorata	1	Slater, G.J., & Friscia, A.R. (2019). Hierarchy in adaptive radiation: A case study using the Carnivora (Mammalia). Evolution, 73(3), 524‚Äì539. https://doi.org/10.1111/evo.13689	U
Prionailurus_bengalensis	1	Slater, G.J., & Friscia, A.R. (2019). Hierarchy in adaptive radiation: A case study using the Carnivora (Mammalia). Evolution, 73(3), 524‚Äì539. https://doi.org/10.1111/evo.13689	U
Prionailurus_planiceps	1	Slater, G.J., & Friscia, A.R. (2019). Hierarchy in adaptive radiation: A case study using the Carnivora (Mammalia). Evolution, 73(3), 524‚Äì539. https://doi.org/10.1111/evo.13689	U
Prionailurus_rubiginosus	1	Slater, G.J., & Friscia, A.R. (2019). Hierarchy in adaptive radiation: A case study using the Carnivora (Mammalia). Evolution, 73(3), 524‚Äì539. https://doi.org/10.1111/evo.13689	U
Prionailurus_viverrinus	1	Van Valkenburgh, B. (1989). Carnivore dental adaptations and diet: A study of trophic diversity within guilds. In J. L. Gittleman (Ed.), Carnivore behavior, ecology, and evolution (pp. 410‚Äì436). Springer Science & Business Media. https://doi.org/10.2307/5953	2
Puma_concolor	1	Van Valkenburgh, B. (1989). Carnivore dental adaptations and diet: A study of trophic diversity within guilds. In J. L. Gittleman (Ed.), Carnivore behavior, ecology, and evolution (pp. 410‚Äì436). Springer Science & Business Media. https://doi.org/10.2307/5953	1

## Sheet: Metadata
Column	Description
TaxonName	Scientific name for each species in the dataset. The genus and specific epithet are separated by an underscore "_".
RBL	Relative blade length, ratio of trigonid blade of carnassial tooth relative to total carnassial blade length
Citation	Source of previously published RBL measures or specimen photos used to measure RBL
N	Sample size of RBL measures. "U" indicates that the sample size size was not provided in the source and it is therefore unknown
Notes	Additional information
