# Supplementary material for: Ecometrics demonstrates that the functional dental traits of carnivoran communities are filtered by climate
Source: Ecol Evol. 2024 Oct 13;14(10):e70214. doi: 10.1002/ece3.70214 (PMC11471392; doi:10.1002/ece3.70214)
Supplement: Supplementary file 2 — Appendix S2. [file ECE3-14-e70214-s001.xls]

## Sheet: Appendix_S2
Site	Site location	Max Age	Min age	Family	Genus	species	Binomial	RBL	RBL_source	Measurement
Anderson Pit	Indiana	40000	10000	Canidae	Urocyon	cinereoargenteus	Urocyon_cinereoargenteus	0.613	Friscia, A.R., Van Valkenburgh, B., & Biknevicius, A.R. (2007). An ecomorphological analysis of extant small carnivorans. Journal of Zoology, 272(1), 82‚Äì100. https://doi.org/10.1111/j.1469-7998.2006.00246.x	RBL value reported in manuscript
Anderson Pit	Indiana	40000	10000	Mustelidae	Neovison	vison	Neovison_vison	0.714117	Ely, R.E. (2019). Dietary ecomorphological dispersion and phenotypic integration in Felidae and Mustelidae (Mammalia; Carnivora). Indiana University.	RBL value reported in manuscript
Anderson Pit	Indiana	40000	10000	Procyonidae	Procyon	lotor	Procyon_lotor	0.632	Friscia, A.R., Van Valkenburgh, B., & Biknevicius, A.R. (2007). An ecomorphological analysis of extant small carnivorans. Journal of Zoology, 272(1), 82‚Äì100. https://doi.org/10.1111/j.1469-7998.2006.00246.x	RBL value reported in manuscript
Anderson Pit	Indiana	40000	10000	Ursidae	Ursus	americanus	Ursus_americanus	0.48	Van Valkenburgh, B. (1989). Carnivore dental adaptations and diet: A study of trophic diversity within guilds. In J. L. Gittleman (Ed.), Carnivore behavior, ecology, and evolution (pp. 410‚Äì436). Springer Science & Business Media. https://doi.org/10.2307/5953	RBL value reported in manuscript
Brynjulfson Cave 1	Missouri	34600	9400	Canidae	Canis	dirus	Canis_dirus	0.74646	Reynolds, A. R., Lowi‐Merri, T. M., Brannick, A. L., Seymour, K. L., Churcher, C. S., & Evans, D. C. (2023). Dire wolf (Canis dirus) from the late Pleistocene of southern Canada (Medicine Hat, Alberta). Journal of Quaternary Science, 38(6), 938-946.	Measured from specimen in manuscript
Brynjulfson Cave 1	Missouri	34600	9400	Canidae	Canis	latrans	Canis_latrans	0.66	Van Valkenburgh, B. (1989). Carnivore dental adaptations and diet: A study of trophic diversity within guilds. In J. L. Gittleman (Ed.), Carnivore behavior, ecology, and evolution (pp. 410‚Äì436). Springer Science & Business Media. https://doi.org/10.2307/5953	RBL value reported in manuscript
Brynjulfson Cave 1	Missouri	34600	9400	Canidae	Urocyon	cinereoargenteus	Urocyon_cinereoargenteus	0.613	Friscia, A.R., Van Valkenburgh, B., & Biknevicius, A.R. (2007). An ecomorphological analysis of extant small carnivorans. Journal of Zoology, 272(1), 82‚Äì100. https://doi.org/10.1111/j.1469-7998.2006.00246.x	RBL value reported in manuscript
Brynjulfson Cave 1	Missouri	34600	9400	Canidae	Vulpes	vulpes	Vulpes_vulpes	0.629	Friscia, A.R., Van Valkenburgh, B., & Biknevicius, A.R. (2007). An ecomorphological analysis of extant small carnivorans. Journal of Zoology, 272(1), 82‚Äì100. https://doi.org/10.1111/j.1469-7998.2006.00246.x	RBL value reported in manuscript
Brynjulfson Cave 1	Missouri	34600	9400	Mephitidae	Mephitis	mephitis	Mephitis_mephitis	0.596505	Ely, R.E. (2019). Dietary ecomorphological dispersion and phenotypic integration in Felidae and Mustelidae (Mammalia; Carnivora). Indiana University.	RBL value reported in manuscript
Brynjulfson Cave 1	Missouri	34600	9400	Mephitidae	Spilogale	putorius	Spilogale_putorius	0.5918	Ely, R.E. (2019). Dietary ecomorphological dispersion and phenotypic integration in Felidae and Mustelidae (Mammalia; Carnivora). Indiana University.	RBL value reported in manuscript
Brynjulfson Cave 1	Missouri	34600	9400	Mustelidae	Lontra	canadensis	Lontra_canadensis	0.589893	Ely, R.E. (2019). Dietary ecomorphological dispersion and phenotypic integration in Felidae and Mustelidae (Mammalia; Carnivora). Indiana University.	RBL value reported in manuscript
Brynjulfson Cave 1	Missouri	34600	9400	Mustelidae	Martes	pennanti	Martes_pennanti	0.729246	Ely, R.E. (2019). Dietary ecomorphological dispersion and phenotypic integration in Felidae and Mustelidae (Mammalia; Carnivora). Indiana University.	RBL value reported in manuscript
Brynjulfson Cave 1	Missouri	34600	9400	Mustelidae	Mustela	frenata	Mustela_frenata	0.714165	Ely, R.E. (2019). Dietary ecomorphological dispersion and phenotypic integration in Felidae and Mustelidae (Mammalia; Carnivora). Indiana University.	RBL value reported in manuscript
Brynjulfson Cave 1	Missouri	34600	9400	Mustelidae	Neovison	vison	Neovison_vison	0.714117	Ely, R.E. (2019). Dietary ecomorphological dispersion and phenotypic integration in Felidae and Mustelidae (Mammalia; Carnivora). Indiana University.	RBL value reported in manuscript
Brynjulfson Cave 1	Missouri	34600	9400	Procyonidae	Procyon	lotor	Procyon_lotor	0.632	Friscia, A.R., Van Valkenburgh, B., & Biknevicius, A.R. (2007). An ecomorphological analysis of extant small carnivorans. Journal of Zoology, 272(1), 82‚Äì100. https://doi.org/10.1111/j.1469-7998.2006.00246.x	RBL value reported in manuscript
Brynjulfson Cave 1	Missouri	34600	9400	Ursidae	Ursus	americanus	Ursus_americanus	0.48	Van Valkenburgh, B. (1989). Carnivore dental adaptations and diet: A study of trophic diversity within guilds. In J. L. Gittleman (Ed.), Carnivore behavior, ecology, and evolution (pp. 410‚Äì436). Springer Science & Business Media. https://doi.org/10.2307/5953	RBL value reported in manuscript
Friesenhahn Cave	Texas	20000	10000	Canidae	Canis	dirus	Canis_dirus	0.74646	Reynolds, A. R., Lowi‐Merri, T. M., Brannick, A. L., Seymour, K. L., Churcher, C. S., & Evans, D. C. (2023). Dire wolf (Canis dirus) from the late Pleistocene of southern Canada (Medicine Hat, Alberta). Journal of Quaternary Science, 38(6), 938-946.	Measured from specimen in manuscript
Friesenhahn Cave	Texas	20000	10000	Canidae	Canis	latrans	Canis_latrans	0.66	Van Valkenburgh, B. (1989). Carnivore dental adaptations and diet: A study of trophic diversity within guilds. In J. L. Gittleman (Ed.), Carnivore behavior, ecology, and evolution (pp. 410‚Äì436). Springer Science & Business Media. https://doi.org/10.2307/5953	RBL value reported in manuscript
Friesenhahn Cave	Texas	20000	10000	Canidae	Urocyon	cinereoargenteus	Urocyon_cinereoargenteus	0.613	Friscia, A.R., Van Valkenburgh, B., & Biknevicius, A.R. (2007). An ecomorphological analysis of extant small carnivorans. Journal of Zoology, 272(1), 82‚Äì100. https://doi.org/10.1111/j.1469-7998.2006.00246.x	RBL value reported in manuscript
Friesenhahn Cave	Texas	20000	10000	Felidae	Homotherium	serum	Homotherium_serum	1	Wroe, S., Lowry, M.B., Anton, M.A. (2008). How to build a mammalian super-predator. Zoology. 111:196-203	RBL value reported in manuscript
Friesenhahn Cave	Texas	20000	10000	Felidae	Lynx	rufus	Lynx_rufus	1	Van Valkenburgh, B. (1989). Carnivore dental adaptations and diet: A study of trophic diversity within guilds. In J. L. Gittleman (Ed.), Carnivore behavior, ecology, and evolution (pp. 410‚Äì436). Springer Science & Business Media. https://doi.org/10.2307/5953	RBL value reported in manuscript
Friesenhahn Cave	Texas	20000	10000	Felidae	Smilodon	fatalis	Smilodon_fatalis	1	Wroe, S., Lowry, M.B., Anton, M.A. (2008). How to build a mammalian super-predator. Zoology. 111:196-203	RBL value reported in manuscript
Friesenhahn Cave	Texas	20000	10000	Mephitidae	Mephitis	mephitis	Mephitis_mephitis	0.596505	Ely, R.E. (2019). Dietary ecomorphological dispersion and phenotypic integration in Felidae and Mustelidae (Mammalia; Carnivora). Indiana University.	RBL value reported in manuscript
Friesenhahn Cave	Texas	20000	10000	Procyonidae	Procyon	lotor	Procyon_lotor	0.632	Friscia, A.R., Van Valkenburgh, B., & Biknevicius, A.R. (2007). An ecomorphological analysis of extant small carnivorans. Journal of Zoology, 272(1), 82‚Äì100. https://doi.org/10.1111/j.1469-7998.2006.00246.x	RBL value reported in manuscript
Friesenhahn Cave	Texas	20000	10000	Ursidae	Arctodus	simus	Arctodus_simus	0.664182	Sorkin, B. (2006). Ecomorphology of the giant short-faced bears Agriotherium and Arctodus. Historical Biology, 18(1), 1-20.	Measured from specimen in manuscript
Friesenhahn Cave	Texas	20000	10000	Ursidae	Ursus	americanus	Ursus_americanus	0.48	Van Valkenburgh, B. (1989). Carnivore dental adaptations and diet: A study of trophic diversity within guilds. In J. L. Gittleman (Ed.), Carnivore behavior, ecology, and evolution (pp. 410‚Äì436). Springer Science & Business Media. https://doi.org/10.2307/5953	RBL value reported in manuscript
January Cave	Alberta	35000	23100	Canidae	Vulpes	vulpes	Vulpes_vulpes	0.629	Friscia, A.R., Van Valkenburgh, B., & Biknevicius, A.R. (2007). An ecomorphological analysis of extant small carnivorans. Journal of Zoology, 272(1), 82‚Äì100. https://doi.org/10.1111/j.1469-7998.2006.00246.x	RBL value reported in manuscript
January Cave	Alberta	35000	23100	Mustelidae	Martes	americana	Martes_americana	0.696098	Ely, R.E. (2019). Dietary ecomorphological dispersion and phenotypic integration in Felidae and Mustelidae (Mammalia; Carnivora). Indiana University.	RBL value reported in manuscript
January Cave	Alberta	35000	23100	Mustelidae	Mustela	erminea	Mustela_erminea	0.726822	Ely, R.E. (2019). Dietary ecomorphological dispersion and phenotypic integration in Felidae and Mustelidae (Mammalia; Carnivora). Indiana University.	RBL value reported in manuscript
January Cave	Alberta	35000	23100	Mustelidae	Mustela	frenata	Mustela_frenata	0.714165	Ely, R.E. (2019). Dietary ecomorphological dispersion and phenotypic integration in Felidae and Mustelidae (Mammalia; Carnivora). Indiana University.	RBL value reported in manuscript
January Cave	Alberta	35000	23100	Mustelidae	Mustela	nivalis	Mustela_nivalis	0.72872	Ely, R.E. (2019). Dietary ecomorphological dispersion and phenotypic integration in Felidae and Mustelidae (Mammalia; Carnivora). Indiana University.	RBL value reported in manuscript
Little Box Elder Cave	Wyoming	24000	10000	Canidae	Canis	latrans	Canis_latrans	0.66	Van Valkenburgh, B. (1989). Carnivore dental adaptations and diet: A study of trophic diversity within guilds. In J. L. Gittleman (Ed.), Carnivore behavior, ecology, and evolution (pp. 410‚Äì436). Springer Science & Business Media. https://doi.org/10.2307/5953	RBL value reported in manuscript
Little Box Elder Cave	Wyoming	24000	10000	Canidae	Canis	lupus	Canis_lupus	0.72	Van Valkenburgh, B. (1989). Carnivore dental adaptations and diet: A study of trophic diversity within guilds. In J. L. Gittleman (Ed.), Carnivore behavior, ecology, and evolution (pp. 410‚Äì436). Springer Science & Business Media. https://doi.org/10.2307/5953	RBL value reported in manuscript
Little Box Elder Cave	Wyoming	24000	10000	Canidae	Vulpes	vulpes	Vulpes_vulpes	0.629	Friscia, A.R., Van Valkenburgh, B., & Biknevicius, A.R. (2007). An ecomorphological analysis of extant small carnivorans. Journal of Zoology, 272(1), 82‚Äì100. https://doi.org/10.1111/j.1469-7998.2006.00246.x	RBL value reported in manuscript
Little Box Elder Cave	Wyoming	24000	10000	Felidae	Lynx	rufus	Lynx_rufus	1	Van Valkenburgh, B. (1989). Carnivore dental adaptations and diet: A study of trophic diversity within guilds. In J. L. Gittleman (Ed.), Carnivore behavior, ecology, and evolution (pp. 410‚Äì436). Springer Science & Business Media. https://doi.org/10.2307/5953	RBL value reported in manuscript
Little Box Elder Cave	Wyoming	24000	10000	Felidae	Panthera	atrox	Panthera_atrox	1	Christiansen, P., & Harris, J. M. (2009). Craniomandibular morphology and phylogenetic affinities of Panthera atrox: implications for the evolution and paleobiology of the lion lineage. Journal of Vertebrate Paleontology, 29(3), 934-945.	Measured from specimen in manuscript
Little Box Elder Cave	Wyoming	24000	10000	Felidae	Puma	concolor	Puma_concolor	1	Van Valkenburgh, B. (1989). Carnivore dental adaptations and diet: A study of trophic diversity within guilds. In J. L. Gittleman (Ed.), Carnivore behavior, ecology, and evolution (pp. 410‚Äì436). Springer Science & Business Media. https://doi.org/10.2307/5953	RBL value reported in manuscript
Little Box Elder Cave	Wyoming	24000	10000	Mephitidae	Mephitis	mephitis	Mephitis_mephitis	0.596505	Ely, R.E. (2019). Dietary ecomorphological dispersion and phenotypic integration in Felidae and Mustelidae (Mammalia; Carnivora). Indiana University.	RBL value reported in manuscript
Little Box Elder Cave	Wyoming	24000	10000	Mephitidae	Spilogale	putorius	Spilogale_putorius	0.5918	Ely, R.E. (2019). Dietary ecomorphological dispersion and phenotypic integration in Felidae and Mustelidae (Mammalia; Carnivora). Indiana University.	RBL value reported in manuscript
Little Box Elder Cave	Wyoming	24000	10000	Mustelidae	Gulo	gulo	Gulo_gulo	0.785187	Ely, R.E. (2019). Dietary ecomorphological dispersion and phenotypic integration in Felidae and Mustelidae (Mammalia; Carnivora). Indiana University.	RBL value reported in manuscript
Little Box Elder Cave	Wyoming	24000	10000	Mustelidae	Mustela	frenata	Mustela_frenata	0.714165	Ely, R.E. (2019). Dietary ecomorphological dispersion and phenotypic integration in Felidae and Mustelidae (Mammalia; Carnivora). Indiana University.	RBL value reported in manuscript
Little Box Elder Cave	Wyoming	24000	10000	Mustelidae	Mustela	nigripes	Mustela_nigripes	0.761288	Ely, R.E. (2019). Dietary ecomorphological dispersion and phenotypic integration in Felidae and Mustelidae (Mammalia; Carnivora). Indiana University.	RBL value reported in manuscript
Little Box Elder Cave	Wyoming	24000	10000	Mustelidae	Taxidea	taxus	Taxidea_taxus	0.647286	Ely, R.E. (2019). Dietary ecomorphological dispersion and phenotypic integration in Felidae and Mustelidae (Mammalia; Carnivora). Indiana University.	RBL value reported in manuscript
Little Box Elder Cave	Wyoming	24000	10000	Ursidae	Arctodus	simus	Arctodus_simus	0.664182	Sorkin, B. (2006). Ecomorphology of the giant short-faced bears Agriotherium and Arctodus. Historical Biology, 18(1), 1-20.	Measured from specimen in manuscript
Little Box Elder Cave	Wyoming	24000	10000	Ursidae	Ursus	arctos	Ursus_arctos	0.48	Van Valkenburgh, B. (1989). Carnivore dental adaptations and diet: A study of trophic diversity within guilds. In J. L. Gittleman (Ed.), Carnivore behavior, ecology, and evolution (pp. 410‚Äì436). Springer Science & Business Media. https://doi.org/10.2307/5953	RBL value reported in manuscript
McKittrick	California	40000	10000	Canidae	Canis	dirus	Canis_dirus	0.74646	Reynolds, A. R., Lowi‐Merri, T. M., Brannick, A. L., Seymour, K. L., Churcher, C. S., & Evans, D. C. (2023). Dire wolf (Canis dirus) from the late Pleistocene of southern Canada (Medicine Hat, Alberta). Journal of Quaternary Science, 38(6), 938-946.	Measured from specimen in manuscript
McKittrick	California	40000	10000	Canidae	Canis	latrans	Canis_latrans	0.66	Van Valkenburgh, B. (1989). Carnivore dental adaptations and diet: A study of trophic diversity within guilds. In J. L. Gittleman (Ed.), Carnivore behavior, ecology, and evolution (pp. 410‚Äì436). Springer Science & Business Media. https://doi.org/10.2307/5953	RBL value reported in manuscript
McKittrick	California	40000	10000	Canidae	Canis	lupus	Canis_lupus	0.72	Van Valkenburgh, B. (1989). Carnivore dental adaptations and diet: A study of trophic diversity within guilds. In J. L. Gittleman (Ed.), Carnivore behavior, ecology, and evolution (pp. 410‚Äì436). Springer Science & Business Media. https://doi.org/10.2307/5953	RBL value reported in manuscript
McKittrick	California	40000	10000	Canidae	Vulpes	macrotis	Vulpes_macrotis	0.642	Friscia, A.R., Van Valkenburgh, B., & Biknevicius, A.R. (2007). An ecomorphological analysis of extant small carnivorans. Journal of Zoology, 272(1), 82‚Äì100. https://doi.org/10.1111/j.1469-7998.2006.00246.x	RBL value reported in manuscript
McKittrick	California	40000	10000	Felidae	Lynx	rufus	Lynx_rufus	1	Van Valkenburgh, B. (1989). Carnivore dental adaptations and diet: A study of trophic diversity within guilds. In J. L. Gittleman (Ed.), Carnivore behavior, ecology, and evolution (pp. 410‚Äì436). Springer Science & Business Media. https://doi.org/10.2307/5953	RBL value reported in manuscript
McKittrick	California	40000	10000	Felidae	Panthera	atrox	Panthera_atrox	1	Christiansen, P., & Harris, J. M. (2009). Craniomandibular morphology and phylogenetic affinities of Panthera atrox: implications for the evolution and paleobiology of the lion lineage. Journal of Vertebrate Paleontology, 29(3), 934-945.	Measured from specimen in manuscript
McKittrick	California	40000	10000	Felidae	Puma	concolor	Puma_concolor	1	Van Valkenburgh, B. (1989). Carnivore dental adaptations and diet: A study of trophic diversity within guilds. In J. L. Gittleman (Ed.), Carnivore behavior, ecology, and evolution (pp. 410‚Äì436). Springer Science & Business Media. https://doi.org/10.2307/5953	RBL value reported in manuscript
McKittrick	California	40000	10000	Felidae	Smilodon	fatalis	Smilodon_fatalis	1	Wroe, S., Lowry, M.B., Anton, M.A. (2008). How to build a mammalian super-predator. Zoology. 111:196-203	RBL value reported in manuscript
McKittrick	California	40000	10000	Mephitidae	Mephitis	mephitis	Mephitis_mephitis	0.596505	Ely, R.E. (2019). Dietary ecomorphological dispersion and phenotypic integration in Felidae and Mustelidae (Mammalia; Carnivora). Indiana University.	RBL value reported in manuscript
McKittrick	California	40000	10000	Mephitidae	Spilogale	putorius	Spilogale_putorius	0.5918	Ely, R.E. (2019). Dietary ecomorphological dispersion and phenotypic integration in Felidae and Mustelidae (Mammalia; Carnivora). Indiana University.	RBL value reported in manuscript
McKittrick	California	40000	10000	Mustelidae	Mustela	frenata	Mustela_frenata	0.714165	Ely, R.E. (2019). Dietary ecomorphological dispersion and phenotypic integration in Felidae and Mustelidae (Mammalia; Carnivora). Indiana University.	RBL value reported in manuscript
McKittrick	California	40000	10000	Mustelidae	Taxidea	taxus	Taxidea_taxus	0.647286	Ely, R.E. (2019). Dietary ecomorphological dispersion and phenotypic integration in Felidae and Mustelidae (Mammalia; Carnivora). Indiana University.	RBL value reported in manuscript
McKittrick	California	40000	10000	Ursidae	Arctodus	simus	Arctodus_simus	0.664182	Sorkin, B. (2006). Ecomorphology of the giant short-faced bears Agriotherium and Arctodus. Historical Biology, 18(1), 1-20.	Measured from specimen in manuscript
McKittrick	California	40000	10000	Ursidae	Ursus	americanus	Ursus_americanus	0.48	Van Valkenburgh, B. (1989). Carnivore dental adaptations and diet: A study of trophic diversity within guilds. In J. L. Gittleman (Ed.), Carnivore behavior, ecology, and evolution (pp. 410‚Äì436). Springer Science & Business Media. https://doi.org/10.2307/5953	RBL value reported in manuscript
New Trout Cave	West Virginia	31100	16840	Canidae	Canis	dirus	Canis_dirus	0.74646	Reynolds, A. R., Lowi‐Merri, T. M., Brannick, A. L., Seymour, K. L., Churcher, C. S., & Evans, D. C. (2023). Dire wolf (Canis dirus) from the late Pleistocene of southern Canada (Medicine Hat, Alberta). Journal of Quaternary Science, 38(6), 938-946.	Measured from specimen in manuscript
New Trout Cave	West Virginia	31100	16840	Canidae	Canis	latrans	Canis_latrans	0.66	Van Valkenburgh, B. (1989). Carnivore dental adaptations and diet: A study of trophic diversity within guilds. In J. L. Gittleman (Ed.), Carnivore behavior, ecology, and evolution (pp. 410‚Äì436). Springer Science & Business Media. https://doi.org/10.2307/5953	RBL value reported in manuscript
New Trout Cave	West Virginia	31100	16840	Canidae	Vulpes	vulpes	Vulpes_vulpes	0.629	Friscia, A.R., Van Valkenburgh, B., & Biknevicius, A.R. (2007). An ecomorphological analysis of extant small carnivorans. Journal of Zoology, 272(1), 82‚Äì100. https://doi.org/10.1111/j.1469-7998.2006.00246.x	RBL value reported in manuscript
New Trout Cave	West Virginia	31100	16840	Mustelidae	Martes	americana	Martes_americana	0.696098	Ely, R.E. (2019). Dietary ecomorphological dispersion and phenotypic integration in Felidae and Mustelidae (Mammalia; Carnivora). Indiana University.	RBL value reported in manuscript
New Trout Cave	West Virginia	31100	16840	Mustelidae	Martes	pennanti	Martes_pennanti	0.729246	Ely, R.E. (2019). Dietary ecomorphological dispersion and phenotypic integration in Felidae and Mustelidae (Mammalia; Carnivora). Indiana University.	RBL value reported in manuscript
New Trout Cave	West Virginia	31100	16840	Mustelidae	Mustela	erminea	Mustela_erminea	0.726822	Ely, R.E. (2019). Dietary ecomorphological dispersion and phenotypic integration in Felidae and Mustelidae (Mammalia; Carnivora). Indiana University.	RBL value reported in manuscript
New Trout Cave	West Virginia	31100	16840	Mustelidae	Mustela	frenata	Mustela_frenata	0.714165	Ely, R.E. (2019). Dietary ecomorphological dispersion and phenotypic integration in Felidae and Mustelidae (Mammalia; Carnivora). Indiana University.	RBL value reported in manuscript
New Trout Cave	West Virginia	31100	16840	Mustelidae	Mustela	nivalis	Mustela_nivalis	0.72872	Ely, R.E. (2019). Dietary ecomorphological dispersion and phenotypic integration in Felidae and Mustelidae (Mammalia; Carnivora). Indiana University.	RBL value reported in manuscript
New Trout Cave	West Virginia	31100	16840	Mustelidae	Neovison	vison	Neovison_vison	0.714117	Ely, R.E. (2019). Dietary ecomorphological dispersion and phenotypic integration in Felidae and Mustelidae (Mammalia; Carnivora). Indiana University.	RBL value reported in manuscript
New Trout Cave	West Virginia	31100	16840	Mustelidae	Taxidea	taxus	Taxidea_taxus	0.647286	Ely, R.E. (2019). Dietary ecomorphological dispersion and phenotypic integration in Felidae and Mustelidae (Mammalia; Carnivora). Indiana University.	RBL value reported in manuscript
New Trout Cave	West Virginia	31100	16840	Procyonidae	Procyon	lotor	Procyon_lotor	0.632	Friscia, A.R., Van Valkenburgh, B., & Biknevicius, A.R. (2007). An ecomorphological analysis of extant small carnivorans. Journal of Zoology, 272(1), 82‚Äì100. https://doi.org/10.1111/j.1469-7998.2006.00246.x	RBL value reported in manuscript
New Trout Cave	West Virginia	31100	16840	Ursidae	Ursus	americanus	Ursus_americanus	0.48	Van Valkenburgh, B. (1989). Carnivore dental adaptations and diet: A study of trophic diversity within guilds. In J. L. Gittleman (Ed.), Carnivore behavior, ecology, and evolution (pp. 410‚Äì436). Springer Science & Business Media. https://doi.org/10.2307/5953	RBL value reported in manuscript

## Sheet: Metadata
Column	Description
Site	Fossil site name
Site location	General location of fossil site including US state or Canadian province
Max Age	The maximum estimated age of the fossil site
Min age	The minimum estimated age of the fossil site
Family	The taxonomic family of the species
Genus	The genus of the species
species	The specific epithet of the species
Binomial	Scientific name for each species in the dataset. The genus and specific epithet are separated by an underscore "_".
RBL	Relative blade length, ratio of trigonid blade of carnassial tooth relative to total carnassial blade length
RBL_source	Source of previously published RBL measures or specimen photos used to measure RBL
Measurement	Type of measurement collected
